# Supplementary material for: Lipid analysis of meat from Bactrian camel (Camelus bacterianus), beef, and tails of fat-tailed sheep using UPLC-Q-TOF/MS based lipidomics
Source: Front Nutr. 2023 Mar 2;10:1053116. doi: 10.3389/fnut.2023.1053116 (PMC10017991; doi:10.3389/fnut.2023.1053116)
Supplement: Supplementary file 1 [file Table_1.xlsx]

## Sheet: File explanation
Supplementary Data S1
Sheet 1	Comprehensive quantitative results of lipidomics in different livestock meat
Sheet 2	Differential lipid molecules with VIP > 1, p < 0.05, FC > 2 or FC < 0.5 between camel hump and camel meat in ESI positive and ESI negetive ionization mode. FC values were the ratios of lipid content in camel hump to that in camel meat.
Sheet 3	Differential lipid molecules with VIP > 1, p < 0.05, FC > 2 or FC < 0.5 between camel meat and beef in ESI positive and ESI negetive ionization mode. FC values were the ratios of lipid content in camel meat to that in beef.
Sheet 4	Differential lipid molecules with VIP > 1, p < 0.05, FC > 2 or FC < 0.5 between camel hump and fatty-tails in ESI positive and ESI negetive ionization mode. FC values were the ratios of lipid content in camel humpt to that in fatty-tails.

## Sheet: Sheet 1
Comprehensive quantitative results of lipidomics in different livestock meat
NO.	Lipid	mz	RT	Camel meat	Camel hump	Beef	Fatty-tails
1	Cer(d16:1/24:1)	620.587	470.266	0.000284823	0.000289822	0.000336717	0.000408188
2	Cer(d17:0/24:1)	636.619	515.059	0.0014906	0.000888787	0.00277195	0.00137971
3	Cer(d17:1/18:0)	552.525	406.027	0.000553207	0.000161669	0.00109005	0.000295059
4	Cer(d17:1/22:0)	608.587	483.69	0.000294387	0.000249585	0.000348391	0.000272987
5	Cer(d17:1/24:1)	634.602	488.437	0.000489329	0.000312026	0.000683626	0.000610623
6	Cer(d18:1/18:0)	566.542	427.005	0.00272027	0.000630616	0.00866509	0.00101561
7	Cer(d18:1/20:0)	594.572	465.031	0.00040735	0.000545054	0.000296641	0.00044747
8	Cer(d18:1/22:0)	622.603	499.071	0.0011271	0.000964682	0.00180064	0.00119042
9	Cer(d18:1/24:0)	650.633	529.67	0.00168663	0.00120823	0.00319943	0.00146439
10	Cer(d18:1/24:1)	648.618	501.679	0.000766862	0.000515488	0.00177536	0.000958577
11	Cer(d18:1/26:0)	678.663	557.076	0.000192604	0.000322678	0.0001629	0.000306973
12	Cer(d19:1/18:0)	580.556	440.573	0.000449511	0.00022618	0.000682763	0.000190979
13	Cer(t16:0/26:0)	668.643	547.891	0.000199392	0.00010777	0.000174445	0.000124572
14	CL(14:0/18:2/18:2/18:2)	1395.9	533.992	0.000565818	0.000175824	0.00080275	0.000167186
15	CL(16:0/18:1/18:2/18:2)	1425.95	568.636	0.000747617	0.000294111	0.000812356	0.000451346
16	CL(18:0/18:1/18:1/18:1)	1458.06	368.58	0.00279414	0.000875553	0.0035126	0.000686646
17	CL(18:1/18:1/18:1/20:2)	1482.05	356.074	0.00132232	0.000628828	0.00077659	0.000424274
18	CL(18:2/18:2/20:3/22:0)	1534.07	332.57	0.000789656	0.000545993	0.000825615	0.000325167
19	DG(14:0/14:0)	530.469	373.647	0.000164104	0.000341321	5.24118e-05	0.00195184
20	DG(16:0/10:0)	502.439	326.06	2.99211e-05	7.94714e-05	1.47436e-05	0.0006332
21	DG(16:0/16:0)	586.532	455.962	0.00251938	0.0101013	0.0012713	0.0149391
22	DG(16:1/16:1)	582.5	388.585	0.000905768	0.00120893	0.000211985	0.00247652
23	DG(18:0/18:0)	642.593	522.021	0.00107465	0.00234496	0.000834115	0.00163372
24	DG(18:0/22:5)	688.576	460.542	0.000375078	0.000386752	0.000160716	0.000252393
25	DG(18:1/10:0)	528.453	334.114	8.86026e-05	0.000100233	2.31074e-05	0.000771789
26	DG(18:1/12:0)	556.485	379.838	0.000642336	0.000947094	0.000189811	0.00288538
27	DG(18:1/18:1)	638.558	495.223	0.000235479	0.000405016	0.00011749	0.000489356
28	DG(18:1/19:0)	654.592	508.629	0.000171918	0.000371385	9.19726e-05	0.000585681
29	DG(18:2/18:2)	634.53	405.283	0.000618754	0.00128641	0.000238706	0.00149677
30	DG(18:2/19:0)	652.577	480.822	0.000157288	0.000413882	7.49692e-05	0.000399124
31	Hex2Cer(d14:0/26:1)	990.694	436.334	0.00106945	0.00426464	0.00148195	0.00217538
32	Hex2Cer(d14:1/16:0)	850.533	154.802	0.0141169	0.000999526	0.00570992	0.00026635
33	Hex2Cer(d14:1/20:0)	906.603	310.639	0.00101184	0.00589473	0.00144032	0.00370037
34	Hex2Cer(d14:1/22:0)	934.633	356.661	0.00117082	0.00258255	0.0030954	0.000837024
35	Hex2Cer(d16:0/26:1)	1018.73	469.964	0.00104962	0.0025671	0.00212133	0.00146202
36	Hex2Cer(d16:1/26:1)	1016.71	435.862	0.000371503	0.000963792	0.000807795	0.000724165
37	HexCer(d18:1/24:0)	856.674	489.671	0.000476595	0.000672132	0.000240837	0.000699764
38	PA(18:0/18:1)	701.516	368.583	0.00106482	0.00441096	0.00111024	0.00302674
39	PA(18:0/18:2)	699.499	336.833	0.000667453	0.00348701	0.000644467	0.00182174
40	PA(20:3/24:1)	807.575	369.446	0.00746686	0.0115834	0.0082851	0.0125522
41	PC(14:0/16:1)	748.504	277.414	0.00101589	0.00080924	0.000571159	0.00120077
42	PC(14:0/18:2)	774.518	225.622	0.00179379	0.000208709	0.00076829	0.000135977
43	PC(14:0/18:3)	772.505	253.315	0.000768932	0.00035157	0.000262098	0.000603585
44	PC(14:1/4:0)	580.32	47.1315	0.00103422	0.000361496	0.000719297	0.000360923
45	PC(15:0/18:1)	790.55	347.784	0.0242753	0.0191562	0.0237503	0.0184291
46	PC(15:0/18:2)	788.533	312.085	0.0108237	0.00451754	0.00439333	0.00326223
47	PC(15:0/18:3)	786.516	278.619	0.000987442	0.000974935	0.000382875	0.000798975
48	PC(15:0/20:4)	812.531	304.014	0.00070359	0.00129195	0.000498037	0.000917661
49	PC(15:1/4:0)	594.336	88.165	0.0142241	0.000812447	0.0260683	0.00566642
50	PC(16:0/0:0)	496.333	84.942	0.000598698	3.26911e-05	0.000862743	1.97817e-05
51	PC(16:0/13:0)	736.496	286.132	0.000558991	0.000693659	0.000394718	0.0009128
52	PC(16:0/14:0)	750.521	317.145	0.00168101	0.00458878	0.00162205	0.00668941
53	PC(16:0/16:0)	778.552	363.768	0.00420533	0.0207318	0.00418246	0.0162886
54	PC(16:0/16:1)	776.536	327.13	0.0193731	0.0134899	0.0218607	0.00885478
55	PC(16:0/17:0)	792.558	347.473	0.00264743	0.00218656	0.00267498	0.00222686
56	PC(16:0/18:1)	804.564	398.686	0.0066853	0.0099897	0.00728663	0.010018
57	PC(16:0/18:2)	802.554	334.855	0.196812	0.131108	0.218295	0.0863157
58	PC(16:0/18:3)	800.537	301.826	0.0497708	0.0106134	0.0291551	0.00986689
59	PC(16:0/20:4)	826.552	328.055	0.0177489	0.0231793	0.0264386	0.0203937
60	PC(16:0/20:5)	824.533	314.482	0.000633593	0.00038385	0.000497517	0.000286079
61	PC(16:1/0:0)	494.316	66.865	8.8755e-05	1.9202e-06	0.000100376	2.01616e-06
62	PC(16:1/18:3)	798.519	279.016	0.00163384	0.000621424	0.0010211	0.000871424
63	PC(17:0/0:0)	510.348	95.607	2.21277e-05	2.42391e-06	3.10933e-05	3.71713e-06
64	PC(17:0/18:1)	818.582	390.865	0.0127091	0.0162719	0.0164505	0.0496662
65	PC(17:0/18:2)	816.566	353.71	0.010014	0.0090582	0.0118081	0.0131133
66	PC(17:0/20:2)	844.625	419.774	0.000143782	0.000218509	0.000240056	0.000228798
67	PC(17:1/0:0)	508.331	74.924	4.21248e-05	1.02839e-06	5.99477e-05	1.73978e-06
68	PC(17:2/2:0)	592.321	73.687	0.0195011	0.000526367	0.0172583	0.00195767
69	PC(18:0/0:0)	524.364	113.154	9.53139e-05	3.78338e-05	0.000150612	2.89728e-05
70	PC(18:0/16:0)	806.581	407.5	0.0022558	0.00726434	0.00209814	0.00707611
71	PC(18:0/17:0)	820.588	390.812	0.0014368	0.00289419	0.0020686	0.00787546
72	PC(18:0/18:1)	832.596	458.076	0.000136193	0.00103107	0.000195196	0.000816762
73	PC(18:0/18:2)	830.574	343.956	0.0060164	0.00897797	0.00744209	0.00748721
74	PC(18:0/20:2)	858.602	389.998	0.000376459	0.00201529	0.000486755	0.00130708
75	PC(18:0/20:4)	854.582	372.882	0.00232519	0.024062	0.00338855	0.0309885
76	PC(18:0/22:5)	880.596	374.598	0.000511406	0.00329564	0.000783718	0.00435064
77	PC(18:1/18:2)	828.558	304.977	0.00146553	0.00133525	0.00156916	0.000913562
78	PC(18:2/0:0)	520.333	70.556	0.00423086	1.36821e-05	0.0026223	2.3579e-05
79	PC(18:2/18:1)	828.567	342.104	0.0430217	0.0488464	0.0572665	0.0403241
80	PC(18:2/18:2)	826.55	305.226	0.0111552	0.00827139	0.0117408	0.00490451
81	PC(18:3/0:0)	518.316	61.6055	0.000141074	8.03778e-07	6.82741e-05	2.73428e-06
82	PC(18:3/3:0)	618.334	79.218	0.0010181	0.000256155	0.00179257	0.00053845
83	PC(18:4/3:0)	616.318	47.568	0.00126528	0.000357789	0.00161205	0.00129398
84	PC(19:0/18:1)	846.612	430.748	0.000480184	0.00210621	0.000678078	0.0104548
85	PC(19:0/18:2)	844.595	396.185	0.000680924	0.002124	0.00103729	0.00390918
86	PC(20:0/18:1)	860.628	450.229	0.000253037	0.000754892	0.000429286	0.00144289
87	PC(20:1/18:2)	856.595	391.208	0.000930773	0.0105864	0.00199191	0.00521143
88	PC(20:2/14:1)	800.533	240.115	0.00106863	0.000199654	0.000503142	0.000148608
89	PC(20:3/0:0)	546.345	113.097	5.39425e-06	1.42169e-06	5.96028e-06	1.35807e-06
90	PC(20:4/0:0)	544.332	68.7015	0.000449777	5.62195e-06	0.000381728	1.22833e-05
91	PC(20:4/17:1)	838.561	231.65	0.000624498	0.000194929	0.000356184	0.000181144
92	PC(20:4/18:1)	852.565	330.761	0.00481338	0.0116221	0.00863998	0.0153914
93	PC(20:4/18:2)	850.55	296.214	0.00190574	0.00721957	0.00266698	0.00485683
94	PC(20:4/3:0)	644.35	85.538	0.000244703	0.000266233	0.000623114	0.000241137
95	PC(20:5/3:0)	642.334	73.687	0.000412917	0.000200386	0.000774004	0.000414094
96	PC(21:0/4:0)	680.442	116.644	0.000823231	0.000550366	0.000732653	0.000634413
97	PC(22:4/17:2)	864.583	278.745	0.000419343	0.000372346	0.000452338	0.000670741
98	PC(22:4/20:5)	900.582	413.101	0.00106735	0.00769514	0.00162466	0.0132961
99	PC(22:5/0:0)	570.345	70.5175	8.04445e-05	1.53977e-06	8.29174e-05	2.66422e-06
100	PC(22:5/15:1)	836.555	232.19	0.00421577	0.000360908	0.00232047	0.000511054
101	PC(22:5/18:1)	878.582	333.41	0.000401833	0.00163878	0.000794433	0.00238152
102	PC(22:5/7:0)	726.447	95.498	0.000802766	0.00201363	0.00104765	0.00212035
103	PC(22:6/15:1)	834.54	156.387	0.00523613	0.00150189	0.00321152	0.0005929
104	PC(22:6/17:2)	860.554	206.631	0.00368916	0.000887537	0.00186861	0.000616539
105	PC(24:4/15:1)	866.575	345.06	0.00028726	0.000609329	0.000452418	0.00123001
106	PC(26:0/5:0)	764.551	422.918	0.000892604	0.000866261	0.000406816	0.000868378
107	PC(26:1/8:0)	804.565	235.072	0.012993	0.000342961	0.000595272	0.000224613
108	PC(26:2/8:0)	802.549	219.035	0.00114528	0.000232393	0.000573284	0.000163138
109	PC(O-16:0/0:0)	526.346	97.028	0.000729245	0.000136773	0.000450726	0.000109893
110	PC(O-16:1/0:0)	524.331	93.881	0.000521324	0.000130159	0.000554578	0.000141875
111	PC(O-18:0/0:0)	554.377	129.424	0.000229852	8.98397e-05	0.000181036	6.64264e-05
112	PC(O-18:1/0:0)	552.361	125.774	0.000162034	0.000123774	0.000219721	0.00015098
113	PC(P-16:0/17:2)	728.544	310.229	0.000392963	1.3348e-05	9.9297e-05	1.3174e-05
114	PC(P-16:0/18:2)	742.562	358.848	0.104576	0.000117451	0.100725	0.00026219
115	PC(P-16:0/18:3)	740.545	222.777	3.87712e-05	2.20767e-06	2.02155e-05	2.52384e-06
116	PC(P-16:0/2:0)	522.349	85.165	0.00625398	0.000252214	0.00844992	0.000579426
117	PC(P-16:0/20:5)	764.545	319.58	0.00245651	2.11371e-05	0.00213529	8.17202e-05
118	PC(P-16:0/22:6)	790.56	324.332	0.000705629	6.13793e-06	0.00063834	4.37967e-05
119	PC(P-18:0/14:1)	716.547	349.895	0.00227694	1.75163e-05	0.00477468	2.68561e-05
120	PC(P-18:0/15:1)	730.562	343.679	0.00528798	1.5319e-05	0.00244413	1.94408e-05
121	PC(P-18:0/17:2)	756.578	374.533	0.0196787	3.28865e-05	0.0104287	7.18062e-05
122	PC(P-18:0/18:2)	770.591	402.875	0.0235764	5.24586e-05	0.0397808	0.000188952
123	PC(P-18:0/18:3)	768.574	359.698	0.0253977	4.30617e-05	0.0229396	0.000117785
124	PC(P-18:0/18:4)	766.562	325.994	0.00485537	3.19067e-05	0.00328524	6.35319e-05
125	PC(P-18:0/20:5)	792.579	352.871	0.00474323	1.95059e-05	0.00743516	9.32643e-05
126	PC(P-18:0/22:6)	818.625	371.05	0.000676669	2.01711e-05	0.000637437	5.02194e-05
127	PC(P-20:0/10:0)	690.529	342.594	0.00014862	8.61241e-06	0.000272076	1.09238e-05
128	PC(P-20:0/11:0)	704.546	436.643	2.94376e-05	1.83126e-05	5.68959e-05	1.65659e-05
129	PC(P-20:0/12:0)	718.562	389.486	0.00103334	1.45627e-05	0.000987124	2.95043e-05
130	PC(P-20:0/13:0)	732.579	378.968	0.00390274	3.18316e-05	0.00426243	4.2243e-05
131	PC(P-20:0/14:0)	746.595	400.923	0.0487805	0.000139494	0.0706217	0.000300092
132	PC(P-20:0/14:1)	744.578	366.436	0.108181	0.000155403	0.0730785	0.000214445
133	PC(P-20:0/15:0)	760.631	528.207	0.000227737	0.00073731	0.000119404	0.001468
134	PC(P-20:0/15:1)	758.591	408.866	0.00802135	4.07842e-05	0.00999549	0.000117917
135	PC(P-20:0/16:0)	774.625	442.588	0.00488969	7.47922e-05	0.0115578	0.000115439
136	PC(P-20:0/16:1)	772.609	410.477	0.0274447	0.000121013	0.0302496	0.000154041
137	PC(P-20:0/17:1)	786.64	414.387	0.00059809	0.000104791	0.000449447	9.32482e-05
138	PC(P-20:0/17:2)	784.629	510.338	1.65855e-05	4.35787e-05	1.27095e-05	0.000102388
139	PC(P-20:0/18:2)	798.624	421.293	0.00058305	2.32413e-05	0.00137818	3.03299e-05
140	PC(P-20:0/18:4)	794.59	435.937	0.000169817	9.31838e-05	0.000613598	8.64695e-05
141	PC(P-20:0/20:4)	822.625	423.969	0.000131806	1.65795e-05	0.000712603	1.92416e-05
142	PC(P-20:0/20:5)	820.607	364.077	0.000649769	8.25646e-06	0.000568791	1.58893e-05
143	PC(P-20:0/22:6)	846.655	411.025	8.52384e-05	9.72047e-06	0.0001976	1.75485e-05
144	PC(P-20:0/9:0)	676.523	359.536	2.0796e-05	1.94355e-05	3.68927e-05	1.58803e-05
145	PE(12:0/17:0)	648.454	156.614	0.000100808	0.00151326	6.78192e-05	0.00284418
146	PE(16:0/18:1)	716.516	379.17	0.00319787	0.00384714	0.0028408	0.00781395
147	PE(16:0/18:2)	714.5	344.761	0.00298007	0.00259273	0.00293628	0.00357378
148	PE(16:0/20:4)	738.5	338.532	0.00130122	0.00192383	0.00138622	0.00230015
149	PE(16:1/0:0)	450.258	47.453	5.4777e-05	0.00010227	6.46332e-05	0.000210517
150	PE(16:1/18:2)	712.483	329.938	0.000443813	0.000255008	0.000332028	0.000161884
151	PE(16:1/20:4)	736.484	306.26	0.000330251	0.000711968	0.000429604	0.000631086
152	PE(17:0/18:1)	730.53	347.451	0.000307177	0.00039516	0.000303685	0.000338987
153	PE(17:0/18:2)	728.515	336.006	0.000299613	0.000737537	0.000425857	0.000875506
154	PE(17:0/20:4)	752.515	360.512	0.000564319	0.000588493	0.000752612	0.00141933
155	PE(17:1/0:0)	464.274	77.552	3.51334e-05	9.92614e-05	4.5571e-05	7.84521e-05
156	PE(17:1/18:2)	726.5	328.839	0.000350899	0.000992735	0.000235366	0.000940301
157	PE(17:1/20:3)	752.514	313.581	0.00122829	0.0012357	0.000911742	0.00119784
158	PE(17:1/20:4)	750.499	295.323	0.000816998	0.000665315	0.000763371	0.00103821
159	PE(18:0/0:0)	480.303	85.538	0.000122965	0.000262062	0.000141056	0.000191093
160	PE(18:0/16:0)	718.531	414.141	0.000351374	0.00424655	0.000569024	0.00261648
161	PE(18:0/16:1)	716.507	345.25	0.000347695	0.000521118	0.000356852	0.00060171
162	PE(18:0/18:0)	746.553	419.249	0.00359299	0.00143087	0.00222874	0.00255785
163	PE(18:0/18:1)	744.538	334.527	0.000454015	0.000562052	0.000412231	0.000430167
164	PE(18:0/18:2)	742.531	387.694	0.0701443	0.0170976	0.0360775	0.0224736
165	PE(18:0/20:2)	770.559	425.969	0.000769515	0.00102151	0.000851237	0.000684453
166	PE(18:0/20:3)	768.545	399.759	0.00254236	0.00358334	0.00331987	0.00208347
167	PE(18:0/20:4)	766.521	345.028	0.00159876	0.00162152	0.00146015	0.00137444
168	PE(18:0/22:4)	794.559	411.684	0.000310582	0.000549295	0.00134175	0.00142538
169	PE(18:0/22:5)	792.551	382.785	0.00317569	0.00534897	0.00326936	0.0066969
170	PE(18:0/22:6)	790.535	371.147	0.000307313	0.000415672	0.000500933	0.00175147
171	PE(18:1/0:0)	478.29	88.346	0.00118935	0.00201828	0.00131237	0.00198118
172	PE(18:1/18:2)	740.515	351.078	0.029048	0.00553598	0.0168576	0.00694927
173	PE(18:1/20:4)	764.516	350.905	0.00953391	0.00437481	0.0108906	0.00733418
174	PE(18:2/0:0)	476.275	48.026	0.00287097	0.0014197	0.00237684	0.000663928
175	PE(18:2/18:2)	738.499	316.148	0.00294313	0.00088969	0.0017668	0.000809309
176	PE(18:2/3:0)	532.299	73.687	0.00105643	0.000312578	0.000823804	0.000310436
177	PE(18:3/0:0)	474.259	64.6795	0.000157053	0.000180026	6.5257e-05	0.000115268
178	PE(19:0/18:1)	758.562	435.661	0.000331067	0.000830785	0.000234355	0.0017817
179	PE(19:0/20:4)	780.55	398.019	0.00057871	0.00198926	0.000697626	0.000781106
180	PE(20:0/18:1)	772.576	412.466	0.000342761	0.0018613	0.000559042	0.002821
181	PE(20:2/18:0)	770.561	379.205	0.00089276	0.00230594	0.000934788	0.00209714
182	PE(20:2/20:4)	790.54	311.502	0.00141989	0.000739122	0.000626233	0.000586918
183	PE(20:3/0:0)	502.289	80.363	0.000452175	0.000481651	0.000455918	0.000272661
184	PE(20:4/0:0)	500.274	72.044	0.00161329	0.000892711	0.0010111	0.00117825
185	PE(20:4/18:1)	764.514	370.308	0.000403517	0.000586092	0.000310011	0.000440087
186	PE(20:4/23:0)	836.608	412.367	0.000183777	0.000867321	0.000315752	0.0012675
187	PE(20:5/0:0)	498.258	47.46	0.000305137	0.000291432	0.000142238	0.000314205
188	PE(22:4/0:0)	528.305	85.735	9.53449e-05	9.92846e-05	0.000225963	0.000137417
189	PE(22:5/0:0)	526.289	47.926	0.00027881	0.000117937	0.000304621	0.000276142
190	PE(22:6/20:2)	814.548	337.707	0.000835014	0.00223539	0.000652361	0.00214273
191	PE(22:6/20:3)	812.531	419.249	0.00157454	0.00109262	0.00093209	0.00191505
192	PE(24:1/20:1)	854.66	456.002	0.000359365	0.00012805	0.000125255	6.40604e-05
193	PE(3:0/18:1)	534.315	88.165	0.000865267	0.000682131	0.00137778	0.000514967
194	PE(3:0/18:2)	532.298	47.3605	0.000749092	0.00134518	0.000683164	0.000966448
195	PE(P-16:0/0:0)	436.28	98.306	0.000330375	0.000244203	0.000711849	0.000328277
196	PE(P-16:0/16:0)	676.514	396.841	2.7376e-05	3.95784e-06	3.51253e-05	5.59011e-06
197	PE(P-16:0/16:1)	672.49	358.779	0.00043591	0.000820914	0.000861995	0.000985722
198	PE(P-16:0/17:1)	686.505	380.088	0.000531708	0.00138641	0.000886272	0.00132401
199	PE(P-16:0/18:1)	700.521	401.382	0.00857009	0.0138102	0.0152955	0.0215534
200	PE(P-16:0/18:2)	698.505	368.512	0.0163355	0.0145908	0.0198491	0.00857011
201	PE(P-16:0/18:3)	696.489	336.626	0.00264896	0.00161768	0.0023922	0.00185373
202	PE(P-16:0/20:3)	724.52	378.272	0.0245453	0.0127802	0.0185031	0.00646601
203	PE(P-16:0/20:4)	722.505	360.611	0.0168435	0.0124991	0.0195067	0.0262617
204	PE(P-16:0/20:5)	720.489	329.561	0.00367656	0.00278019	0.00299618	0.00610808
205	PE(P-16:0/22:5)	748.52	364.268	0.00710839	0.00528896	0.012129	0.0102509
206	PE(P-18:0/0:0)	464.311	131.28	0.0010538	0.000616739	0.0014693	0.000596599
207	PE(P-18:0/16:0)	702.527	401.589	0.00111286	0.00313784	0.00186488	0.00298202
208	PE(P-18:0/17:1)	714.536	418.588	0.00375577	0.00526545	0.00476324	0.00553163
209	PE(P-18:0/18:0)	730.559	440.838	0.00277268	0.00282219	0.00506692	0.00235142
210	PE(P-18:0/18:1)	728.543	410.108	0.00750177	0.00451806	0.00811166	0.00255111
211	PE(P-18:0/18:2)	726.536	448.192	0.00161554	0.00244901	0.0018038	0.00155721
212	PE(P-18:0/20:1)	756.581	473.493	0.000423838	0.000971027	0.000582555	0.000571832
213	PE(P-18:0/20:2)	754.564	400.466	0.000629976	0.000318919	0.000603491	0.000271846
214	PE(P-18:0/20:3)	752.551	421.242	0.0109708	0.00582751	0.0200118	0.00257251
215	PE(P-18:0/20:4)	750.537	403.244	0.0462456	0.0206364	0.0402181	0.0296288
216	PE(P-18:0/22:4)	778.568	430.681	0.002708	0.0010611	0.0102319	0.00116634
217	PE(P-18:0/22:5)	776.561	342.138	0.000735212	0.000149242	0.000217205	0.000116401
218	PE(P-18:0/22:6)	774.535	391.309	0.000574627	0.000378147	0.000757658	0.00145447
219	PE(P-18:1/0:0)	462.295	104.775	0.000310272	0.000168406	0.000244635	0.000143656
220	PE(P-20:0/18:1)	756.579	433.574	0.000275618	0.000781094	0.000438977	0.000515911
221	PG(16:0/18:1)	747.508	338.621	0.00207754	0.00150281	0.000953861	0.00142593
222	PG(16:0/18:2)	745.495	282.565	0.000696453	0.00170241	0.000410462	0.00110158
223	PG(17:2/18:0)	759.528	275.745	0.00338961	0.00041217	0.00150007	0.000303234
224	PG(18:1/18:1)	773.523	296.131	0.000685463	0.00115707	0.000321586	0.000900676
225	PG(19:0/18:1)	789.575	364.288	0.0599867	0.00221173	0.0366979	0.00251984
226	PG(20:1/18:1)	801.574	373.761	0.0123287	0.00577577	0.00606162	0.00171315
227	PG(22:1/16:0)	803.59	381.757	0.00703121	0.00152848	0.00326784	0.00122126
228	PG(5:0/16:0)	567.344	84.676	0.00809643	0.0039692	0.0100207	0.00715903
229	PI(16:0/18:1)	835.519	382.293	0.000544771	0.000784262	0.000781476	0.000829746
230	PI(16:0/20:4)	857.508	262.372	0.00014042	0.002795	0.000194721	0.00489334
231	PI(17:0/20:4)	871.524	284.84	0.000136708	0.00200006	0.000206684	0.00758879
232	PI(18:0/18:1)	863.555	344.61	0.00500495	0.00164332	0.0106637	0.012303
233	PI(18:0/18:2)	861.538	312.679	0.00423958	0.00337888	0.00552383	0.00911716
234	PI(18:0/20:3)	887.553	337.913	0.00346944	0.0131205	0.0031259	0.0183787
235	PI(18:0/20:4)	885.541	307.454	0.0107549	0.101183	0.0233067	0.110322
236	PI(18:0/20:5)	883.524	276.839	0.000976387	0.0114699	0.0017301	0.0162461
237	PI(18:0/22:4)	913.565	337.748	0.00052895	0.000955393	0.00107262	0.00246275
238	PI(18:0/22:5)	911.553	308.789	0.000877457	0.000872825	0.00128414	0.00348182
239	PI(20:3/17:0)	873.537	316.733	0.000225617	0.00121157	0.000166615	0.00212731
240	PS(17:1/0:0)	508.264	46.52	0.000591605	0.00015183	0.000242566	9.3858e-05
241	PS(18:0/18:2)	786.52	318.595	0.00460759	0.0675745	0.0102483	0.0313623
242	PS(18:0/20:3)	812.537	331.995	0.000143753	0.0348311	0.00439955	0.00978822
243	PS(18:0/20:4)	810.519	313.739	0.00373439	0.0356204	0.00225878	0.0144959
244	PS(18:0/22:5)	836.535	315.694	0.00161135	0.0135366	0.00604715	0.0237683
245	PS(18:0/22:6)	834.52	302.873	0.000162305	0.000460475	0.000270317	0.00524532
246	PS(18:2/18:1)	784.504	286.149	0.00199095	0.0181076	0.0021218	0.0111118
247	SM(d14:0/18:1)	675.533	266.075	0.000401999	0.000214175	0.000245641	0.000133662
248	SM(d14:0/24:1)	759.632	597.618	0.00034897	0.000628811	0.000501291	0.000612659
249	SM(d14:0/26:1)	787.65	535.765	0.000231296	0.000689882	0.000126026	0.00120876
250	SM(d14:1/18:1)	673.537	223.872	0.000214469	0.000262647	0.000238587	0.000172206
251	SM(d14:1/20:0)	703.564	316.002	0.0119862	0.00359823	0.0138567	0.0036521
252	SM(d14:1/22:0)	731.595	363.219	0.0274581	0.00160649	0.0562185	0.00109557
253	SM(d14:1/24:1)	757.622	451.509	1.75392e-05	8.21441e-05	3.36902e-05	9.26193e-05
254	SM(d14:1/26:1)	785.637	414.23	0.0019105	0.000280523	0.0015578	0.000242691
255	SM(d15:0/18:0)	691.561	310.402	3.31564e-05	1.80989e-05	5.09732e-05	1.4941e-05
256	SM(d15:0/18:1)	689.553	360.055	9.47765e-05	0.000133303	4.73064e-05	0.000104007
257	SM(d15:0/24:1)	773.641	590.496	0.000358982	0.000509143	0.000334688	0.000467061
258	SM(d15:0/26:1)	801.684	494.326	0.000187795	0.000138544	0.000185513	0.000132626
259	SM(d15:1/20:0)	717.578	339.517	0.00314449	0.00039555	0.00432038	0.000349373
260	SM(d15:1/22:0)	745.608	378.375	0.00297553	0.000375081	0.00242877	0.000154196
261	SM(d15:1/24:1)	771.634	146.539	0.00031968	0.00026426	0.00031725	0.000282989
262	SM(d15:1/26:1)	799.652	434.885	0.000991791	0.000167945	0.00127134	0.000264296
263	SM(d16:0/26:1)	815.681	562.075	0.000870806	0.00352075	0.000468747	0.00597656
264	SM(d16:1/26:1)	813.671	452.332	0.00246272	0.000443575	0.00424834	0.000371592
265	SM(d17:0/26:1)	829.704	496.146	0.000472407	0.000453278	0.000340806	0.000201479
266	SM(d17:1/18:1)	715.562	299.733	5.40845e-05	2.40827e-05	2.33818e-05	1.58928e-05
267	SM(d17:1/24:4)	793.615	146.213	0.00047787	0.000327229	0.000494177	0.000281099
268	SM(d17:1/26:1)	827.686	460.505	0.000250608	0.000142862	0.000165688	0.000181566
269	SM(d18:1/18:1)	729.578	324.326	0.00302084	0.000580149	0.00459676	0.000325494
270	Sphingosine(14:0)	246.241	50.217	0.00798538	0.0106623	0.00919777	0.00775027
271	Sphingosine(15:1)	258.241	77.717	0.00115206	0.0020709	0.00123	0.00202319
272	Sphingosine(16:0)	274.272	150.09	0.00116004	0.00133947	0.000905121	0.00104786
273	Sphingosine(16:1)	272.256	53.774	0.000568194	0.000747642	0.000552352	0.00069257
274	Sphingosine(18:0)	302.304	74.064	0.0163338	0.0114312	0.0228401	0.0124891
275	Sphingosine(20:0)	330.334	97.781	0.0364376	0.0166121	0.0490539	0.0160425
276	Sphingosine(20:1)	328.317	155.689	0.000101116	0.000128724	0.000215503	0.000240341
277	Sphingosine(22:0)	358.365	132.319	0.0198246	0.00964897	0.0260433	0.00858594
278	Sphingosine(22:1)	356.348	232.459	9.29157e-05	6.42835e-05	9.56272e-05	5.62802e-05
279	TG(12:0/12:0/16:0)	712.635	565.014	0.00173059	0.00493228	0.00211797	0.0199778
280	TG(12:0/12:0/16:1)	710.612	515.363	2.22485e-05	6.18546e-05	1.98943e-05	0.000189325
281	TG(12:0/14:0/16:0)	740.665	588.683	0.00486836	0.0144317	0.00522991	0.0292542
282	TG(12:0/14:0/16:1)	738.648	495.213	5.60483e-06	1.47612e-05	6.87074e-06	4.07925e-05
283	TG(12:0/14:1/16:1)	736.635	545.73	0.00088033	0.00254386	0.000556929	0.00554858
284	TG(12:0/16:1/16:1)	764.664	570.814	0.00362394	0.0111742	0.00272658	0.0227944
285	TG(12:0/18:1/16:1)	792.692	593.922	0.0126755	0.0358361	0.0101155	0.049035
286	TG(14:0/16:0/16:0)	796.725	565.227	0.000141345	0.000433917	0.000185833	0.00149253
287	TG(14:0/16:0/16:1)	794.71	611.737	0.0356537	0.0703458	0.0258307	0.0693406
288	TG(14:0/16:0/18:1)	822.736	567.931	0.00037275	0.000994801	0.000267396	0.00185631
289	TG(14:0/16:1/14:0)	766.677	513.22	2.42588e-05	5.44657e-05	2.6043e-05	0.000126617
290	TG(14:0/16:1/18:1)	820.725	545.921	8.07168e-05	0.000262264	5.72337e-05	0.000369396
291	TG(14:1/16:1/16:1)	790.681	575.308	0.00251609	0.00975289	0.00224601	0.0202517
292	TG(15:0/18:1/15:0)	822.737	630.941	0.0568959	0.0934825	0.0422018	0.0785896
293	TG(16:0/16:0/17:2)	834.768	661.278	0.000114732	0.000228337	4.96128e-05	8.0559e-05
294	TG(16:0/16:1/18:1)	848.755	633.553	0.051127	0.0853225	0.043789	0.0738274
295	TG(16:0/16:1/18:2)	846.738	617.814	0.031369	0.069012	0.0240883	0.0570562
296	TG(16:0/17:0/18:0)	866.818	690.837	0.000139249	0.000328852	4.1463e-05	0.000110963
297	TG(16:0/17:0/18:1)	864.783	657.819	0.0292133	0.066357	0.0247791	0.0486631
298	TG(16:0/17:0/22:5)	912.782	636.951	0.000303172	0.000755336	0.000302592	0.000652739
299	TG(16:0/17:1/18:1)	862.765	694.486	0.000219124	0.000484894	3.27302e-05	0.000165798
300	TG(16:0/18:0/18:1)	878.799	666.408	0.0645656	0.116412	0.053808	0.0925065
301	TG(16:0/18:0/18:3)	874.772	636.936	0.036382	0.0629564	0.0392314	0.0730907
302	TG(16:0/18:0/22:5)	926.799	644.608	0.00254786	0.00632923	0.00132889	0.00254014
303	TG(16:0/18:1/18:2)	874.764	575.283	0.000215653	0.000513599	0.000211281	0.0011391
304	TG(16:0/18:1/20:4)	898.802	661.249	3.8991e-05	9.43984e-05	2.58191e-05	4.06188e-05
305	TG(16:0/18:2/18:3)	870.735	604.764	0.00710423	0.0238956	0.00499483	0.0244838
306	TG(16:0/18:3/18:3)	868.728	587.01	0.000970823	0.00404764	0.000699311	0.00414276
307	TG(16:0/19:0/20:4)	914.801	601.011	0.000742692	0.00235827	0.000555592	0.00201395
308	TG(16:0/20:4/20:5)	918.737	592.472	1.20407e-05	3.53888e-05	1.34181e-05	4.80453e-05
309	TG(16:1/16:1/16:1)	818.711	597.717	0.0124368	0.0439015	0.00830252	0.0379702
310	TG(16:1/16:1/17:0)	834.736	623.98	0.0132586	0.0362895	0.010426	0.0273432
311	TG(16:1/16:1/17:1)	832.756	644.719	2.91522e-05	5.21923e-05	1.38228e-05	2.0686e-05
312	TG(16:1/16:1/17:2)	830.708	589.735	0.000547319	0.00275357	0.000413808	0.00198838
313	TG(16:1/16:1/18:2)	844.727	601.068	0.0100472	0.0343297	0.00719955	0.0338697
314	TG(16:1/18:3/18:3)	866.709	625.628	4.95336e-05	7.19817e-05	5.84345e-05	6.27701e-05
315	TG(17:0/17:0/17:1)	864.78	611.734	0.00299346	0.00590905	0.00235184	0.0043399
316	TG(17:0/17:0/17:2)	862.771	593.933	0.00117773	0.00297398	0.00101385	0.00429552
317	TG(17:0/17:1/17:1)	862.801	676.998	0.000452501	0.000783686	0.000119822	0.000259067
318	TG(17:0/18:0/18:1)	892.817	630.904	0.00319606	0.00485826	0.00327642	0.0044369
319	TG(17:0/18:1/18:1)	890.8	659.509	0.0191939	0.0400923	0.0239236	0.0569963
320	TG(17:0/18:1/18:2)	888.81	677.822	0.000215372	0.000444345	7.33399e-05	0.00012462
321	TG(17:0/18:3/18:3)	882.738	603.226	0.0002487	0.000988973	0.000180654	0.000874727
322	TG(17:1/17:1/17:1)	860.756	575.126	0.00032013	0.00095518	0.000305596	0.00156435
323	TG(17:1/17:1/17:2)	858.744	637.85	0.000146615	0.000407066	0.000120777	0.000330927
324	TG(17:1/17:2/19:0)	888.782	597.661	0.00106493	0.00359366	0.000734052	0.00249983
325	TG(17:1/18:1/18:2)	886.772	679.636	0.00016165	0.000111596	0.00020217	0.000102614
326	TG(17:1/18:1/18:3)	884.753	664.903	0.000214033	0.000265169	0.000271258	0.000246818
327	TG(17:1/18:1/22:5)	936.811	581.01	0.000149483	0.000314438	0.000102375	0.000407389
328	TG(17:1/18:2/22:1)	942.828	662.594	0.000141071	0.000374704	9.30905e-05	0.00015951
329	TG(17:2/17:2/17:2)	854.732	533.009	5.28806e-05	5.97344e-05	1.33869e-05	8.74477e-05
330	TG(17:2/17:2/19:0)	886.772	579.064	0.000172707	0.000753826	0.000144765	0.000758835
331	TG(18:0/18:0/22:5)	954.828	661.244	0.00067433	0.00174116	0.000275087	0.000435572
332	TG(18:0/18:1/18:1)	904.817	615.228	0.00120194	0.00180984	0.00235161	0.00150494
333	TG(18:0/18:1/20:1)	932.844	683.088	0.00407754	0.011136	0.0019028	0.00431579
334	TG(18:0/18:1/22:0)	962.889	795.745	7.39973e-06	2.27989e-05	5.69083e-06	1.79474e-05
335	TG(18:0/21:0/22:4)	998.891	659.459	0.000161097	0.000254601	0.000108355	0.000101034
336	TG(18:1/16:0/18:1)	876.783	690.142	0.000477258	0.00131083	0.000544817	0.00264501
337	TG(18:1/18:1/18:2)	900.781	675.823	0.000102722	0.000122643	5.73719e-05	0.000138149
338	TG(18:1/18:1/18:3)	898.764	623.923	0.0107308	0.0238811	0.00872025	0.02481
339	TG(18:1/18:1/19:0)	918.826	766.956	1.50126e-05	9.2763e-05	1.39141e-05	3.049e-05
340	TG(18:2/18:2/22:4)	948.783	616.635	0.000214748	0.000516655	0.000180381	0.000454206
341	TG(20:1/20:1/20:1)	986.891	697.956	0.000258766	0.000883393	9.61669e-05	0.000328313
342	TG(20:2/20:2/20:3)	978.827	645.669	5.29704e-05	0.00011046	2.13917e-05	3.84499e-05

## Sheet: Sheet 2
No.	Lipid names	Mode	Accurate mass	RT (min)	VIP value	P value	Fold Change
1	Cer(d17:1/18:0)	ESI+	552.525	406.027	1.09992	8.52437e-05	0.292239
2	Cer(d18:1/18:0)	ESI+	566.542	427.005	1.1022	3.95213e-05	0.231821
3	CL(14:0/18:2/18:2/18:2)	ESI-	1395.9	533.992	1.00583	1.56392e-05	0.310742
4	CL(16:0/18:1/18:2/18:2)	ESI-	1425.95	568.636	1.09927	0.000463521	0.393397
5	CL(18:0/18:1/18:1/18:1)	ESI-	1458.06	368.58	1.12066	7.71362e-05	0.313354
6	CL(18:1/18:1/18:1/20:2)	ESI-	1482.05	356.074	1.09222	1.20809e-05	0.475548
7	DG(14:0/14:0)	ESI+	530.469	373.647	1.09582	0.000402715	2.07991
8	DG(16:0/10:0)	ESI+	502.439	326.06	1.09269	0.000529499	2.65603
9	DG(16:0/16:0)	ESI+	586.532	455.962	1.10695	0.000726234	4.00945
10	DG(18:0/18:0)	ESI+	642.593	522.021	1.07133	0.00192656	2.18206
11	DG(18:1/19:0)	ESI+	654.592	508.629	1.09928	0.000220978	2.16024
12	DG(18:2/18:2)	ESI+	634.53	405.283	1.05241	0.00259622	2.07903
13	DG(18:2/19:0)	ESI+	652.577	480.822	1.09757	0.000455548	2.63137
14	Hex2Cer(d14:0/26:1)	ESI-	990.694	436.334	1.1081	0.00229095	3.98769
15	Hex2Cer(d14:1/16:0)	ESI-	850.533	154.802	1.12503	9.4307e-06	0.0708038
16	Hex2Cer(d14:1/20:0)	ESI-	906.603	310.639	1.12848	8.36829e-05	5.82573
17	Hex2Cer(d14:1/22:0)	ESI-	934.633	356.661	1.11281	3.5044e-06	2.20577
18	Hex2Cer(d16:0/26:1)	ESI-	1018.73	469.964	1.12269	5.32659e-08	2.44574
19	Hex2Cer(d16:1/26:1)	ESI-	1016.71	435.862	1.11733	1.27533e-07	2.59431
20	PA(18:0/18:1)	ESI-	701.516	368.583	1.12345	4.46074e-05	4.14246
21	PA(18:0/18:2)	ESI-	699.499	336.833	1.1166	0.000148301	5.22435
22	PC(14:0/18:2)	ESI-	774.518	225.622	1.13005	0.000177942	0.116351
23	PC(14:0/18:3)	ESI-	772.505	253.315	1.12028	4.8501e-08	0.457219
24	PC(14:1/4:0)	ESI-	580.32	47.1315	1.10255	1.47231e-07	0.349535
25	PC(15:0/18:2)	ESI-	788.533	312.085	1.1098	5.10264e-06	0.417374
26	PC(15:1/4:0)	ESI-	594.336	88.165	1.12903	0.000220078	0.0571177
27	PC(16:0/0:0)	ESI+	496.333	84.942	1.117	4.23959e-05	0.0546037
28	PC(16:0/14:0)	ESI-	750.521	317.145	1.13052	1.44512e-09	2.72977
29	PC(16:0/16:0)	ESI-	778.552	363.768	1.13368	1.19213e-06	4.92988
30	PC(16:0/18:3)	ESI-	800.537	301.826	1.12923	9.30448e-05	0.213246
31	PC(16:1/0:0)	ESI+	494.316	66.865	1.11606	2.31265e-05	0.0216349
32	PC(16:1/18:3)	ESI-	798.519	279.016	1.11886	8.8212e-05	0.380345
33	PC(17:0/0:0)	ESI+	510.348	95.607	1.1146	4.57669e-05	0.109542
34	PC(17:1/0:0)	ESI+	508.331	74.924	1.11745	1.88692e-05	0.0244129
35	PC(17:2/2:0)	ESI-	592.321	73.687	1.12563	0.000770873	0.0269916
36	PC(18:0/0:0)	ESI+	524.364	113.154	1.09816	0.000157578	0.396939
37	PC(18:0/16:0)	ESI-	806.581	407.5	1.11077	1.58843e-06	3.22029
38	PC(18:0/17:0)	ESI-	820.588	390.812	1.01897	0.014754	2.01433
39	PC(18:0/18:1)	ESI-	832.596	458.076	1.03325	0.0150019	7.57061
40	PC(18:0/20:2)	ESI-	858.602	389.998	1.08784	8.35346e-09	5.35327
41	PC(18:0/20:4)	ESI-	854.582	372.882	1.13211	5.77483e-12	10.3484
42	PC(18:0/22:5)	ESI-	880.596	374.598	1.13418	2.95899e-12	6.44427
43	PC(18:2/0:0)	ESI+	520.333	70.556	1.11738	1.38635e-05	0.00323388
44	PC(18:3/0:0)	ESI+	518.316	61.6055	1.11701	8.30342e-06	0.00569757
45	PC(18:3/3:0)	ESI-	618.334	79.218	1.13131	4.57519e-10	0.251601
46	PC(18:4/3:0)	ESI-	616.318	47.568	1.12374	6.86217e-05	0.282774
47	PC(19:0/18:1)	ESI-	846.612	430.748	1.09151	0.00635745	4.38625
48	PC(19:0/18:2)	ESI-	844.595	396.185	1.12501	4.02141e-05	3.11929
49	PC(20:0/18:1)	ESI-	860.628	450.229	1.07683	0.00268814	2.98333
50	PC(20:1/18:2)	ESI-	856.595	391.208	1.02596	0.0173407	11.3738
51	PC(20:2/14:1)	ESI-	800.533	240.115	1.11313	0.00342283	0.186832
52	PC(20:3/0:0)	ESI+	546.345	113.097	1.09711	7.9355e-07	0.263556
53	PC(20:4/0:0)	ESI+	544.332	68.7015	1.11785	1.73543e-05	0.0124994
54	PC(20:4/17:1)	ESI-	838.561	231.65	1.1251	4.94381e-05	0.312137
55	PC(20:4/18:1)	ESI-	852.565	330.761	1.1191	5.58467e-08	2.41455
56	PC(20:4/18:2)	ESI-	850.55	296.214	1.1267	1.05086e-08	3.78834
57	PC(20:5/3:0)	ESI-	642.334	73.687	1.09883	1.8295e-06	0.485295
58	PC(22:4/20:5)	ESI-	900.582	413.101	1.13301	3.33563e-11	7.2096
59	PC(22:5/0:0)	ESI+	570.345	70.5175	1.11805	3.45355e-06	0.0191408
60	PC(22:5/15:1)	ESI-	836.555	232.19	1.13103	7.09952e-06	0.085609
61	PC(22:5/18:1)	ESI-	878.582	333.41	1.12873	9.8821e-10	4.07827
62	PC(22:5/7:0)	ESI-	726.447	95.498	1.06395	0.00183604	2.50836
63	PC(22:6/15:1)	ESI-	834.54	156.387	1.02145	0.0117461	0.286832
64	PC(22:6/17:2)	ESI-	860.554	206.631	1.07653	1.07076e-06	0.24058
65	PC(24:4/15:1)	ESI-	866.575	345.06	1.11916	6.27535e-07	2.12118
66	PC(26:2/8:0)	ESI-	802.549	219.035	1.11508	6.02002e-05	0.202913
67	PC(O-16:0/0:0)	ESI-	526.346	97.028	1.12464	0.000184512	0.187554
68	PC(O-16:1/0:0)	ESI-	524.331	93.881	1.11754	0.000330335	0.249669
69	PC(O-18:0/0:0)	ESI-	554.377	129.424	1.09351	0.000976297	0.390859
70	PC(P-16:0/17:2)	ESI+	728.544	310.229	1.11722	6.68689e-05	0.0339677
71	PC(P-16:0/18:2)	ESI+	742.562	358.848	1.10964	1.42857e-05	0.00112311
72	PC(P-16:0/18:3)	ESI+	740.545	222.777	1.10807	0.000233339	0.0569411
73	PC(P-16:0/2:0)	ESI+	522.349	85.165	1.11914	4.42165e-05	0.0403285
74	PC(P-16:0/20:5)	ESI+	764.545	319.58	1.11773	6.29788e-05	0.00860455
75	PC(P-16:0/22:6)	ESI+	790.56	324.332	1.11226	0.000397104	0.00869851
76	PC(P-18:0/14:1)	ESI+	716.547	349.895	1.10529	0.000541613	0.00769289
77	PC(P-18:0/15:1)	ESI+	730.562	343.679	1.11071	7.24567e-05	0.00289695
78	PC(P-18:0/17:2)	ESI+	756.578	374.533	1.11203	3.77532e-05	0.00167118
79	PC(P-18:0/18:2)	ESI+	770.591	402.875	1.11477	4.2367e-05	0.00222505
80	PC(P-18:0/18:3)	ESI+	768.574	359.698	1.11363	0.000262896	0.0016955
81	PC(P-18:0/18:4)	ESI+	766.562	325.994	1.11594	3.83737e-05	0.00657143
82	PC(P-18:0/20:5)	ESI+	792.579	352.871	1.11514	4.22246e-05	0.00411237
83	PC(P-18:0/22:6)	ESI+	818.625	371.05	1.11085	6.05888e-05	0.0298094
84	PC(P-20:0/10:0)	ESI+	690.529	342.594	1.11353	0.000172023	0.0579492
85	PC(P-20:0/12:0)	ESI+	718.562	389.486	1.1186	0.000110064	0.0140928
86	PC(P-20:0/13:0)	ESI+	732.579	378.968	1.11747	2.60757e-05	0.00815622
87	PC(P-20:0/14:0)	ESI+	746.595	400.923	1.11498	1.42383e-05	0.00285962
88	PC(P-20:0/14:1)	ESI+	744.578	366.436	1.11174	2.86966e-05	0.0014365
89	PC(P-20:0/15:0)	ESI+	760.631	528.207	1.06435	2.61235e-06	3.23756
90	PC(P-20:0/15:1)	ESI+	758.591	408.866	1.11198	4.24618e-05	0.00508446
91	PC(P-20:0/16:0)	ESI+	774.625	442.588	1.11574	6.20553e-05	0.0152959
92	PC(P-20:0/16:1)	ESI+	772.609	410.477	1.11197	3.16129e-05	0.00440934
93	PC(P-20:0/17:1)	ESI+	786.64	414.387	1.09762	6.37321e-05	0.175209
94	PC(P-20:0/17:2)	ESI+	784.629	510.338	1.02412	7.111e-05	2.62752
95	PC(P-20:0/18:2)	ESI+	798.624	421.293	1.11698	5.36339e-05	0.0398616
96	PC(P-20:0/20:4)	ESI+	822.625	423.969	1.10546	4.18757e-05	0.125787
97	PC(P-20:0/20:5)	ESI+	820.607	364.077	1.11749	1.96761e-05	0.0127068
98	PC(P-20:0/22:6)	ESI+	846.655	411.025	1.11165	0.000208229	0.114039
99	PE(12:0/17:0)	ESI-	648.454	156.614	1.10473	6.85474e-06	15.0113
100	PE(16:1/20:4)	ESI-	736.484	306.26	1.00764	0.0223562	2.15584
101	PE(17:0/18:2)	ESI-	728.515	336.006	1.11962	6.96159e-07	2.46163
102	PE(17:1/0:0)	ESI-	464.274	77.552	1.10132	4.21239e-06	2.82527
103	PE(17:1/18:2)	ESI-	726.5	328.839	1.10099	0.000648415	2.82912
104	PE(18:0/0:0)	ESI-	480.303	85.538	1.10346	1.16891e-06	2.13119
105	PE(18:0/16:0)	ESI-	718.531	414.141	1.13433	1.41097e-05	12.0856
106	PE(18:0/18:0)	ESI-	746.553	419.249	1.11815	1.10192e-06	0.39824
107	PE(18:0/18:2)	ESI-	742.531	387.694	1.12669	6.68454e-05	0.243749
108	PE(18:1/18:2)	ESI-	740.515	351.078	1.12989	4.92567e-05	0.19058
109	PE(18:2/0:0)	ESI-	476.275	48.026	1.02007	0.00796302	0.494503
110	PE(18:2/18:2)	ESI-	738.499	316.148	1.12484	0.000251239	0.302294
111	PE(18:2/3:0)	ESI-	532.299	73.687	1.08332	0.00662005	0.295882
112	PE(19:0/18:1)	ESI-	758.562	435.661	1.1245	6.76886e-08	2.50942
113	PE(19:0/20:4)	ESI-	780.55	398.019	1.13146	1.97183e-10	3.4374
114	PE(20:0/18:1)	ESI-	772.576	412.466	1.12104	0.00130054	5.43032
115	PE(20:2/18:0)	ESI-	770.561	379.205	1.09774	2.82913e-05	2.58293
116	PE(20:4/23:0)	ESI-	836.608	412.367	1.13128	1.52129e-09	4.71942
117	PE(22:5/0:0)	ESI-	526.289	47.926	1.0242	0.000623969	0.423
118	PE(22:6/20:2)	ESI-	814.548	337.707	1.13141	5.74945e-10	2.67706
119	PE(P-16:0/16:0)	ESI+	676.514	396.841	1.1104	0.000287366	0.144574
120	PE(P-16:0/17:1)	ESI-	686.505	380.088	1.09028	0.00132026	2.60746
121	PE(P-18:0/16:0)	ESI-	702.527	401.589	1.1162	0.000364806	2.81961
122	PE(P-18:0/20:1)	ESI-	756.581	473.493	1.11089	6.22399e-07	2.29104
123	PE(P-18:0/20:4)	ESI-	750.537	403.244	1.11089	0.000317978	0.446235
124	PE(P-18:0/22:4)	ESI-	778.568	430.681	1.10439	1.06988e-05	0.39184
125	PE(P-18:0/22:5)	ESI-	776.561	342.138	1.12068	0.000225242	0.202992
126	PE(P-20:0/18:1)	ESI-	756.579	433.574	1.12132	1.17978e-07	2.83397
127	PG(16:0/18:2)	ESI-	745.495	282.565	1.11708	0.000111717	2.4444
128	PG(17:2/18:0)	ESI-	759.528	275.745	1.13369	5.2856e-06	0.121598
129	PG(19:0/18:1)	ESI-	789.575	364.288	1.12893	7.74028e-06	0.0368703
130	PG(20:1/18:1)	ESI-	801.574	373.761	1.1147	0.00043044	0.468481
131	PG(22:1/16:0)	ESI-	803.59	381.757	1.13033	4.77822e-05	0.217385
132	PG(5:0/16:0)	ESI-	567.344	84.676	1.12617	4.49345e-08	0.49024
133	PI(16:0/20:4)	ESI-	857.508	262.372	1.13114	3.28064e-05	19.9046
134	PI(17:0/20:4)	ESI-	871.524	284.84	1.13478	1.12432e-05	14.6302
135	PI(18:0/18:1)	ESI-	863.555	344.61	1.11859	6.13923e-07	0.32834
136	PI(18:0/20:3)	ESI-	887.553	337.913	1.12221	6.08192e-08	3.78173
137	PI(18:0/20:4)	ESI-	885.541	307.454	1.13391	1.33782e-05	9.40804
138	PI(18:0/20:5)	ESI-	883.524	276.839	1.13414	7.69182e-06	11.7473
139	PI(20:3/17:0)	ESI-	873.537	316.733	1.11352	0.000295586	5.37005
140	PS(17:1/0:0)	ESI-	508.264	46.52	1.11496	0.000104036	0.25664
141	PS(18:0/18:2)	ESI-	786.52	318.595	1.13497	3.94563e-06	14.6659
142	PS(18:0/20:3)	ESI-	812.537	331.995	1.13352	6.23986e-08	242.298
143	PS(18:0/20:4)	ESI-	810.519	313.739	1.06464	8.56683e-10	9.53847
144	PS(18:0/22:5)	ESI-	836.535	315.694	1.13339	1.12405e-05	8.40079
145	PS(18:0/22:6)	ESI-	834.52	302.873	1.11786	4.16947e-08	2.83709
146	PS(18:2/18:1)	ESI-	784.504	286.149	1.12376	1.25292e-09	9.09498
147	SM(d14:0/26:1)	ESI+	787.65	535.765	1.05174	5.06576e-05	2.98268
148	SM(d14:1/20:0)	ESI+	703.564	316.002	1.11041	0.000490383	0.300199
149	SM(d14:1/22:0)	ESI+	731.595	363.219	1.11847	2.87885e-05	0.0585071
150	SM(d14:1/24:1)	ESI+	757.622	451.509	1.07777	0.00285381	4.68345
151	SM(d14:1/26:1)	ESI+	785.637	414.23	1.11353	0.000704351	0.146833
152	SM(d15:1/20:0)	ESI+	717.578	339.517	1.11693	0.00014162	0.125792
153	SM(d15:1/22:0)	ESI+	745.608	378.375	1.08805	0.00108945	0.126055
154	SM(d15:1/26:1)	ESI+	799.652	434.885	1.11157	0.000351868	0.169335
155	SM(d16:0/26:1)	ESI+	815.681	562.075	1.07727	8.977e-07	4.04309
156	SM(d16:1/26:1)	ESI+	813.671	452.332	1.10857	0.000400068	0.180116
157	SM(d17:1/18:1)	ESI+	715.562	299.733	1.02836	0.00044301	0.445279
158	SM(d18:1/18:1)	ESI+	729.578	324.326	1.11526	6.04512e-05	0.192049
159	Sphingosine(20:0)	ESI+	330.334	97.781	1.08114	2.44366e-05	0.455905
160	Sphingosine(22:0)	ESI+	358.365	132.319	1.08843	0.00119245	0.486718
161	TG(12:0/14:1/16:1)	ESI+	736.635	545.73	1.01212	0.000426164	2.88967
162	TG(12:0/16:1/16:1)	ESI+	764.664	570.814	1.02379	0.000231109	3.08345
163	TG(12:0/18:1/16:1)	ESI+	792.692	593.922	1.05089	1.2423e-05	2.82719
164	TG(14:1/16:1/16:1)	ESI+	790.681	575.308	1.02026	0.000176634	3.8762
165	TG(16:0/16:1/18:2)	ESI+	846.738	617.814	1.1019	8.3475e-08	2.20001
166	TG(16:0/17:0/18:0)	ESI+	866.818	690.837	1.08401	4.7978e-06	2.36161
167	TG(16:0/17:0/18:1)	ESI+	864.783	657.819	1.08004	3.16599e-06	2.27147
168	TG(16:0/17:0/22:5)	ESI+	912.782	636.951	1.0871	3.75783e-07	2.49144
169	TG(16:0/18:0/22:5)	ESI+	926.799	644.608	1.09626	2.22024e-06	2.48414
170	TG(16:0/18:1/20:4)	ESI+	898.802	661.249	1.10487	3.82627e-08	2.42103
171	TG(16:0/18:2/18:3)	ESI+	870.735	604.764	1.07158	6.29301e-07	3.36357
172	TG(16:0/18:3/18:3)	ESI+	868.728	587.01	1.07321	5.3537e-07	4.16929
173	TG(16:0/19:0/20:4)	ESI+	914.801	601.011	1.08182	3.18875e-07	3.17531
174	TG(16:1/16:1/16:1)	ESI+	818.711	597.717	1.07942	1.78723e-07	3.52998
175	TG(16:1/16:1/17:0)	ESI+	834.736	623.98	1.09965	2.29646e-05	2.73705
176	TG(16:1/16:1/17:2)	ESI+	830.708	589.735	1.08452	3.13113e-08	5.03101
177	TG(16:1/16:1/18:2)	ESI+	844.727	601.068	1.07226	5.05535e-07	3.41684
178	TG(17:0/17:0/17:2)	ESI+	862.771	593.933	1.06193	4.59519e-06	2.52517
179	TG(17:0/18:1/18:1)	ESI+	890.8	659.509	1.06624	8.41567e-06	2.08881
180	TG(17:0/18:1/18:2)	ESI+	888.81	677.822	1.02049	0.00481879	2.06316
181	TG(17:0/18:3/18:3)	ESI+	882.738	603.226	1.05527	3.59293e-07	3.97657
182	TG(17:1/17:1/17:1)	ESI+	860.756	575.126	1.04724	1.19316e-05	2.98373
183	TG(17:1/17:1/17:2)	ESI+	858.744	637.85	1.08694	4.46196e-07	2.77642
184	TG(17:1/17:2/19:0)	ESI+	888.782	597.661	1.07538	2.37911e-05	3.37455
185	TG(17:1/18:2/22:1)	ESI+	942.828	662.594	1.09677	1.36049e-07	2.65614
186	TG(17:2/17:2/19:0)	ESI+	886.772	579.064	1.03832	0.00797026	4.36477
187	TG(18:0/18:0/22:5)	ESI+	954.828	661.244	1.08743	9.26206e-07	2.58205
188	TG(18:0/18:1/20:1)	ESI+	932.844	683.088	1.07929	4.14566e-07	2.73105
189	TG(18:1/18:1/18:3)	ESI+	898.764	623.923	1.09094	3.88786e-07	2.22548
190	TG(18:2/18:2/22:4)	ESI+	948.783	616.635	1.06431	0.000157811	2.40586
191	TG(20:1/20:1/20:1)	ESI+	986.891	697.956	1.10623	3.40533e-07	3.41387
192	TG(20:2/20:2/20:3)	ESI+	978.827	645.669	1.09018	4.72938e-06	2.08532

## Sheet: Sheet 3
No.	Lipid names	Mode	Accurate mass	RT (min)	VIP value	P value	Fold Change
1	Cer(d18:1/18:0)	ESI+	566.542	427.005	1.4888	0.000645542	0.313935
2	Cer(d18:1/24:1)	ESI+	648.618	501.679	1.44586	0.00207993	0.431948
3	DG(14:0/14:0)	ESI+	530.469	373.647	1.43715	5.09776e-07	3.13104
4	DG(16:0/10:0)	ESI+	502.439	326.06	1.36039	0.000272223	2.02943
5	DG(16:1/16:1)	ESI+	582.5	388.585	1.50171	0.000188974	4.27279
6	DG(18:0/22:5)	ESI+	688.576	460.542	1.42537	8.37144e-05	2.33379
7	DG(18:1/10:0)	ESI+	528.453	334.114	1.35467	0.000121851	3.83438
8	DG(18:1/12:0)	ESI+	556.485	379.838	1.49085	2.26206e-06	3.38408
9	DG(18:1/18:1)	ESI+	638.558	495.223	1.40422	0.000179513	2.00424
10	DG(18:2/18:2)	ESI+	634.53	405.283	1.46343	3.84887e-06	2.59212
11	DG(18:2/19:0)	ESI+	652.577	480.822	1.45289	4.68297e-06	2.09803
12	Hex2Cer(d14:1/16:0)	ESI-	850.533	154.802	1.22903	2.80015e-06	2.47234
13	Hex2Cer(d14:1/22:0)	ESI-	934.633	356.661	1.25841	9.7508e-09	0.378244
14	Hex2Cer(d16:0/26:1)	ESI-	1018.73	469.964	1.24033	5.60364e-07	0.494796
15	Hex2Cer(d16:1/26:1)	ESI-	1016.71	435.862	1.2365	4.02623e-07	0.459897
16	PC(14:0/18:2)	ESI-	774.518	225.622	1.23436	0.000800725	2.33478
17	PC(14:0/18:3)	ESI-	772.505	253.315	1.22475	2.75704e-07	2.93375
18	PC(15:0/18:2)	ESI-	788.533	312.085	1.25348	0.000257435	2.46367
19	PC(15:0/18:3)	ESI-	786.516	278.619	1.25786	0.000101205	2.57902
20	PC(18:3/0:0)	ESI+	518.316	61.6055	1.44935	4.98805e-06	2.06629
21	PC(20:2/14:1)	ESI-	800.533	240.115	1.14903	0.0147327	2.12391
22	PC(20:4/3:0)	ESI-	644.35	85.538	1.21819	3.66658e-05	0.392709
23	PC(26:0/5:0)	ESI-	764.551	422.918	1.23964	0.000615417	2.19412
24	PC(P-16:0/17:2)	ESI+	728.544	310.229	1.4883	1.5209e-06	3.95745
25	PC(P-18:0/14:1)	ESI+	716.547	349.895	1.38284	0.000509699	0.476878
26	PC(P-18:0/15:1)	ESI+	730.562	343.679	1.42561	5.7065e-05	2.16354
27	PC(P-20:0/16:0)	ESI+	774.625	442.588	1.4423	0.00272167	0.423066
28	PC(P-20:0/18:2)	ESI+	798.624	421.293	1.44467	0.00236974	0.423058
29	PC(P-20:0/18:4)	ESI+	794.59	435.937	1.48259	0.0011485	0.276757
30	PC(P-20:0/20:4)	ESI+	822.625	423.969	1.49919	0.00102979	0.184965
31	PC(P-20:0/22:6)	ESI+	846.655	411.025	1.41876	0.00254562	0.431368
32	PE(18:0/22:4)	ESI-	794.559	411.684	1.19473	8.53768e-06	0.231476
33	PE(18:3/0:0)	ESI-	474.259	64.6795	1.23803	0.000945817	2.40668
34	PE(20:2/20:4)	ESI-	790.54	311.502	1.25342	8.88098e-05	2.26735
35	PE(20:5/0:0)	ESI-	498.258	47.46	1.20905	0.00348376	2.14527
36	PE(22:4/0:0)	ESI-	528.305	85.735	1.24108	3.81737e-07	0.421949
37	PE(P-16:0/0:0)	ESI-	436.28	98.306	1.19611	3.13173e-05	0.464108
38	PE(P-18:0/22:4)	ESI-	778.568	430.681	1.25913	1.7804e-09	0.264664
39	PE(P-18:0/22:5)	ESI-	776.561	342.138	1.23458	1.00075e-05	3.38488
40	PG(16:0/18:1)	ESI-	747.508	338.621	1.23782	0.000683056	2.17803
41	PG(17:2/18:0)	ESI-	759.528	275.745	1.15129	1.50036e-05	2.25963
42	PG(18:1/18:1)	ESI-	773.523	296.131	1.25201	7.76991e-07	2.13151
43	PG(20:1/18:1)	ESI-	801.574	373.761	1.2403	0.000397254	2.0339
44	PG(22:1/16:0)	ESI-	803.59	381.757	1.24955	0.000160211	2.15164
45	PI(18:0/18:1)	ESI-	863.555	344.61	1.23838	4.28095e-06	0.469346
46	PI(18:0/20:4)	ESI-	885.541	307.454	1.25113	2.06434e-07	0.461452
47	PI(18:0/22:4)	ESI-	913.565	337.748	1.21921	2.23029e-05	0.493138
48	PS(17:1/0:0)	ESI-	508.264	46.52	1.22776	1.75974e-05	2.43894
49	PS(18:0/18:2)	ESI-	786.52	318.595	1.25304	4.90369e-07	0.449597
50	PS(18:0/22:5)	ESI-	836.535	315.694	1.26439	5.16205e-06	0.266464
51	SM(d14:1/22:0)	ESI+	731.595	363.219	1.42183	0.00261751	0.488418
52	SM(d15:0/18:1)	ESI+	689.553	360.055	1.25939	0.00539526	2.00346
53	SM(d17:1/18:1)	ESI+	715.562	299.733	1.39745	0.000325308	2.3131
54	Sphingosine(20:1)	ESI+	328.317	155.689	1.38563	0.000417522	0.469211
55	TG(16:0/16:0/17:2)	ESI+	834.768	661.278	1.04789	0.0305782	2.31254
56	TG(16:0/17:0/18:0)	ESI+	866.818	690.837	1.36662	9.13025e-05	3.35839
57	TG(16:1/16:1/17:1)	ESI+	832.756	644.719	1.37623	0.000590009	2.10899
58	TG(17:0/17:1/17:1)	ESI+	862.801	676.998	1.38921	1.27938e-05	3.77643
59	TG(17:0/18:1/18:2)	ESI+	888.81	677.822	1.31477	0.000226198	2.93662
60	TG(17:2/17:2/17:2)	ESI+	854.732	533.009	1.37103	4.18722e-05	3.95016
61	TG(18:0/18:0/22:5)	ESI+	954.828	661.244	1.22112	0.00313782	2.45133
62	TG(18:0/18:1/20:1)	ESI+	932.844	683.088	1.22793	0.00666803	2.14292
63	TG(20:1/20:1/20:1)	ESI+	986.891	697.956	1.28528	0.00054506	2.6908
64	TG(20:2/20:2/20:3)	ESI+	978.827	645.669	1.31753	0.000278135	2.47622

## Sheet: Sheet 4
No.	Lipid names	Mode	Accurate mass	RT (min)	VIP value	P value	Fold Change
1	DG(14:0/14:0)	ESI+	530.469	373.647	1.35783	0.000530936	0.174871
2	DG(16:0/10:0)	ESI+	502.439	326.06	1.3636	0.000329522	0.125508
3	DG(16:1/16:1)	ESI+	582.5	388.585	1.31722	1.01277e-05	0.488159
4	DG(18:1/10:0)	ESI+	528.453	334.114	1.3732	2.97786e-06	0.129871
5	DG(18:1/12:0)	ESI+	556.485	379.838	1.34988	0.000132438	0.328239
6	Hex2Cer(d14:1/16:0)	ESI-	850.533	154.802	1.21771	0.00362493	3.75268
7	Hex2Cer(d14:1/22:0)	ESI-	934.633	356.661	1.30232	1.06412e-06	3.0854
8	PC(15:1/4:0)	ESI-	594.336	88.165	1.29912	0.00336181	0.143379
9	PC(17:0/18:1)	ESI-	818.582	390.865	1.32238	3.68839e-05	0.327625
10	PC(17:2/2:0)	ESI-	592.321	73.687	1.26215	5.69915e-05	0.268874
11	PC(18:0/17:0)	ESI-	820.588	390.812	1.18857	0.00163174	0.367495
12	PC(18:3/0:0)	ESI+	518.316	61.6055	1.31347	9.37548e-06	0.293963
13	PC(18:3/3:0)	ESI-	618.334	79.218	1.25468	0.00235926	0.475727
14	PC(18:4/3:0)	ESI-	616.318	47.568	1.30642	0.00070526	0.276504
15	PC(19:0/18:1)	ESI-	846.612	430.748	1.27782	7.70023e-06	0.201458
16	PC(20:4/0:0)	ESI+	544.332	68.7015	1.30203	0.000963757	0.457691
17	PC(20:5/3:0)	ESI-	642.334	73.687	1.23279	0.000262584	0.483915
18	PC(22:6/15:1)	ESI-	834.54	156.387	1.18852	0.000181665	2.53313
19	PC(P-16:0/18:2)	ESI+	742.562	358.848	1.04789	0.00377533	0.447961
20	PC(P-16:0/2:0)	ESI+	522.349	85.165	1.3216	0.000580426	0.435282
21	PC(P-16:0/20:5)	ESI+	764.545	319.58	1.33448	0.000790905	0.258653
22	PC(P-16:0/22:6)	ESI+	790.56	324.332	1.32756	0.00226869	0.140146
23	PC(P-18:0/17:2)	ESI+	756.578	374.533	1.08962	0.00347074	0.45799
24	PC(P-18:0/18:2)	ESI+	770.591	402.875	1.27927	8.00039e-05	0.277629
25	PC(P-18:0/18:3)	ESI+	768.574	359.698	1.15438	0.026561	0.365597
26	PC(P-18:0/20:5)	ESI+	792.579	352.871	1.28425	2.56159e-06	0.209147
27	PC(P-18:0/22:6)	ESI+	818.625	371.05	1.17108	0.00544446	0.40166
28	PC(P-20:0/12:0)	ESI+	718.562	389.486	1.31712	1.04836e-05	0.493577
29	PC(P-20:0/14:0)	ESI+	746.595	400.923	1.18625	0.000792811	0.464837
30	PC(P-20:0/15:1)	ESI+	758.591	408.866	1.24525	8.7888e-05	0.345873
31	PC(P-20:0/17:2)	ESI+	784.629	510.338	1.25403	0.00817733	0.425625
32	PE(16:0/18:1)	ESI-	716.516	379.17	1.27847	0.00110523	0.492342
33	PE(17:0/20:4)	ESI-	752.515	360.512	1.28609	5.16445e-06	0.414627
34	PE(18:0/22:4)	ESI-	794.559	411.684	1.28267	1.56754e-05	0.385367
35	PE(18:0/22:6)	ESI-	790.535	371.147	1.07411	0.0179467	0.237328
36	PE(18:2/0:0)	ESI-	476.275	48.026	1.17032	0.000254693	2.13834
37	PE(19:0/18:1)	ESI-	758.562	435.661	1.18126	0.0170338	0.466288
38	PE(19:0/20:4)	ESI-	780.55	398.019	1.25523	0.000173322	2.54672
39	PE(22:5/0:0)	ESI-	526.289	47.926	1.063	0.00890846	0.427087
40	PE(P-16:0/20:4)	ESI-	722.505	360.611	1.31224	3.96075e-07	0.475945
41	PE(P-16:0/20:5)	ESI-	720.489	329.561	1.21909	0.00997484	0.455166
42	PE(P-18:0/20:3)	ESI-	752.551	421.242	1.25264	0.000334911	2.26531
43	PE(P-18:0/22:6)	ESI-	774.535	391.309	1.31622	0.000246441	0.259989
44	PG(20:1/18:1)	ESI-	801.574	373.761	1.30066	1.19766e-08	3.37144
45	PI(17:0/20:4)	ESI-	871.524	284.84	1.32108	9.37251e-06	0.263554
46	PI(18:0/18:1)	ESI-	863.555	344.61	1.32722	1.41518e-10	0.133571
47	PI(18:0/18:2)	ESI-	861.538	312.679	1.27952	1.24603e-06	0.370607
48	PI(18:0/22:4)	ESI-	913.565	337.748	1.27045	4.37373e-05	0.387937
49	PI(18:0/22:5)	ESI-	911.553	308.789	1.31633	0.000601703	0.250681
50	PS(18:0/18:2)	ESI-	786.52	318.595	1.31065	1.34948e-07	2.15464
51	PS(18:0/20:3)	ESI-	812.537	331.995	1.32788	5.98404e-12	3.55847
52	PS(18:0/20:4)	ESI-	810.519	313.739	1.32083	7.5806e-10	2.45728
53	PS(18:0/22:6)	ESI-	834.52	302.873	1.32126	0.00163354	0.0877877
54	SM(d15:1/22:0)	ESI+	745.608	378.375	1.17199	0.00259632	2.43249
55	SM(d17:0/26:1)	ESI+	829.704	496.146	1.35557	6.07646e-07	2.24976
56	TG(12:0/12:0/16:0)	ESI+	712.635	565.014	1.30433	3.08746e-05	0.246888
57	TG(12:0/12:0/16:1)	ESI+	710.612	515.363	1.31156	1.46085e-05	0.32671
58	TG(12:0/14:0/16:0)	ESI+	740.665	588.683	1.31763	2.37324e-05	0.493319
59	TG(12:0/14:0/16:1)	ESI+	738.648	495.213	1.29547	1.36865e-06	0.361861
60	TG(12:0/14:1/16:1)	ESI+	736.635	545.73	1.25378	0.000740077	0.458471
61	TG(12:0/16:1/16:1)	ESI+	764.664	570.814	1.26401	0.000319299	0.490219
62	TG(14:0/16:0/16:0)	ESI+	796.725	565.227	1.18275	0.00475867	0.290726
63	TG(14:0/16:1/14:0)	ESI+	766.677	513.22	1.1796	0.000684214	0.430161
64	TG(14:1/16:1/16:1)	ESI+	790.681	575.308	1.23559	0.00117142	0.481584
65	TG(16:0/16:0/17:2)	ESI+	834.768	661.278	1.32681	8.01005e-07	2.8344
66	TG(16:0/17:0/18:0)	ESI+	866.818	690.837	1.34766	1.81573e-06	2.9636
67	TG(16:0/18:0/22:5)	ESI+	926.799	644.608	1.34972	1.22329e-06	2.49169
68	TG(16:0/18:1/18:2)	ESI+	874.764	575.283	1.18463	0.00632671	0.45088
69	TG(16:0/18:1/20:4)	ESI+	898.802	661.249	1.07727	0.00266472	2.32401
70	TG(16:1/16:1/17:1)	ESI+	832.756	644.719	1.28	0.000391591	2.52307
71	TG(17:0/17:1/17:1)	ESI+	862.801	676.998	1.33862	1.1198e-07	3.02504
72	TG(17:0/18:1/18:2)	ESI+	888.81	677.822	1.30817	0.000123568	3.56559
73	TG(17:1/18:2/22:1)	ESI+	942.828	662.594	1.34276	2.30817e-07	2.3491
74	TG(18:0/18:0/22:5)	ESI+	954.828	661.244	1.30714	1.0079e-06	3.9974
75	TG(18:0/18:1/20:1)	ESI+	932.844	683.088	1.35071	7.95852e-08	2.58028
76	TG(18:0/21:0/22:4)	ESI+	998.891	659.459	1.30061	2.46336e-05	2.51995
77	TG(18:1/16:0/18:1)	ESI+	876.783	690.142	1.0122	0.0381564	0.495588
78	TG(20:1/20:1/20:1)	ESI+	986.891	697.956	1.3285	3.24399e-06	2.6907
79	TG(20:2/20:2/20:3)	ESI+	978.827	645.669	1.29541	7.07112e-06	2.87283
