# Supplementary material for: Lipid analysis of meat from Bactrian camel (Camelus bacterianus), beef, and tails of fat-tailed sheep using UPLC-Q-TOF/MS based lipidomics
Source: Front Nutr. 2023 Mar 2;10:1053116. doi: 10.3389/fnut.2023.1053116 (PMC10017991; doi:10.3389/fnut.2023.1053116)
Supplement: Supplementary file 2 [file Table_2.xlsx]

## Sheet: File explanation
Supplementary Data S2
Pathway	Pathway name
Total	The number of metabolites in this pathway
Hits	The number of differential metabolites that hit this pathway
Raw p	The p value of metabolic pathway analysis
-ln(p)	The p value takes the negative logarithm with e as the base (negative natural logarithm)
Holm adjust	The p value corrected after multiple hypothesis testing by Holm-Bonferroni method
FDR	The p value corrected after multiple hypothesis testing by false discovery rate (FDR) method
Impact	The impact value of metabolic pathway topology analysis
Hits Cpd	Name and KEGG ID of different metabolites that hit this pathway
The pathway analysis results in positive and negetive ionization modes are marked in a filling color of yellow and blue, respectively.

## Sheet: Camel hump and camle meat
Pathway	Total	Hits	Raw p	-ln(p)	Holm adjust	FDR	Impact	Hits Cpd
Ether lipid metabolism	13	1	0.054877	2.9027	1	1	0.10714	O-1-Alk-1-enyl-2-acyl-sn-glycero-3-phosphoethanolamine cpd:C04756
Glycerolipid metabolism	18	1	0.075304	2.5862	1	1	0.10704	Triacylglycerol cpd:C00422
Sphingolipid metabolism	21	1	0.087383	2.4375	1	1	0.2807	Ceramide cpd:C00195
Glycerophospholipid metabolism	29	1	0.11895	2.129	1	1	0.0468	LysoPC(18:1(9Z)) cpd:C04230
Glycerophospholipid metabolism	29	4	2.2281e-06	13.014	0.00018048	0.00018048	0.4649	Phosphatidylethanolamine cpd:C00350; Phosphatidylcholine cpd:C00157; PA(16:0/16:0) cpd:C00416; PS(16:0/16:0) cpd:C02737
Linoleic acid metabolism	5	1	0.021413	3.8438	1	0.86721	0	Phosphatidylcholine cpd:C00157
alpha-Linolenic acid metabolism	9	1	0.038266	3.2632	1	0.95568	0	Phosphatidylcholine cpd:C00157
Ether lipid metabolism	13	1	0.054877	2.9027	1	0.95568	0.21429	LysoPC(O-18:0) cpd:C04317
Glycosylphosphatidylinositol(GPI)-anchor biosynthesis	14	1	0.058992	2.8303	1	0.95568	0.02488	Phosphatidylethanolamine cpd:C00350
Glycerolipid metabolism	18	1	0.075304	2.5862	1	1	0.0192	PA(16:0/16:0) cpd:C00416
Arachidonic acid metabolism	36	1	0.14582	1.9254	1	1	0	Phosphatidylcholine cpd:C00157

## Sheet: Camel meat and beef
Pathway	Total	Hits	Raw p	-ln(p)	Holm adjust	FDR	Impact	Hits Cpd
Glycerolipid metabolism	18	1	0.063137	2.7624	1	1	0.10704	Triacylglycerol cpd:C00422
Sphingolipid metabolism	21	1	0.073343	2.6126	1	1	0.2807	Ceramide cpd:C00195
Glycerophospholipid metabolism	29	1	0.10012	2.3014	1	1	0.0468	LysoPC(18:1(9Z)) cpd:C04230
Glycerophospholipid metabolism	29	3	3.2195e-05	10.344	0.0026078	0.0026078	0.26822	Phosphatidylethanolamine cpd:C00350; Phosphatidylcholine cpd:C00157; PS(16:0/16:0) cpd:C02737
Linoleic acid metabolism	5	1	0.014316	4.2464	1	0.5798	0	Phosphatidylcholine cpd:C00157
alpha-Linolenic acid metabolism	9	1	0.025658	3.6629	1	0.69277	0	Phosphatidylcholine cpd:C00157
Glycosylphosphatidylinositol(GPI)-anchor biosynthesis	14	1	0.039697	3.2265	1	0.80387	0.02488	Phosphatidylethanolamine cpd:C00350
Arachidonic acid metabolism	36	1	0.099676	2.3058	1	1	0	Phosphatidylcholine cpd:C00157

## Sheet: Camel hump and fatty-tails
Pathway	Total	Hits	Raw p	-ln(p)	Holm adjust	FDR	Impact	Hits Cpd
Ether lipid metabolism	13	1	0.054877	2.9027	1	1	0.10714	O-1-Alk-1-enyl-2-acyl-sn-glycero-3-phosphoethanolamine cpd:C04756
Glycerolipid metabolism	18	1	0.075304	2.5862	1	1	0.10704	Triacylglycerol cpd:C00422
Sphingolipid metabolism	21	1	0.087383	2.4375	1	1	0.2807	Ceramide cpd:C00195
Glycerophospholipid metabolism	29	1	0.11895	2.129	1	1	0.0468	LysoPC(18:1(9Z)) cpd:C04230
Glycerophospholipid metabolism	29	4	7.5357e-07	14.098	6.1039e-05	6.1039e-05	0.4649	Phosphatidylethanolamine cpd:C00350; Phosphatidylcholine cpd:C00157; PA(16:0/16:0) cpd:C00416; PS(16:0/16:0) cpd:C02737
Linoleic acid metabolism	5	1	0.017869	4.0247	1	0.72371	0	Phosphatidylcholine cpd:C00157
alpha-Linolenic acid metabolism	9	1	0.03198	3.4426	1	0.86347	0	Phosphatidylcholine cpd:C00157
Glycosylphosphatidylinositol(GPI)-anchor biosynthesis	14	1	0.04939	3.008	1	1	0.02488	Phosphatidylethanolamine cpd:C00350
Glycerolipid metabolism	18	1	0.063137	2.7624	1	1	0.0192	PA(16:0/16:0) cpd:C00416
Arachidonic acid metabolism	36	1	0.12304	2.0952	1	1	0	Phosphatidylcholine cpd:C00157
